# Supplementary material for: Measurement and Evaluation of Health, Functional Capacity, Physical Fitness, and Daily Habits of Greek Female Healthcare Professionals Working in a Hospital Environment
Source: Healthcare (Basel). 2025 Feb 11;13(4):383. doi: 10.3390/healthcare13040383 (PMC11855844; doi:10.3390/healthcare13040383)
Supplement: Supplementary file 1 [file healthcare-13-00383-s001.zip]

Archive with 1 entries (1 files):
- healthcare-3381666-supplementary.pdf
